# Supplementary material for: Risk Assessment for the Spread of Flavescence Dorée-Related Phytoplasmas from Alder to Grapevine by Alternative Insect Vectors in Germany
Source: Microorganisms. 2023 Nov 14;11(11):2766. doi: 10.3390/microorganisms11112766 (PMC10673178; doi:10.3390/microorganisms11112766)
Supplement: Supplementary file 1 [file microorganisms-11-02766-s001.zip]

Archive with 1 entries (1 files):
- microorganisms-2667333-supplementary.pdf
